# Supplementary material for: Optimization of banana sucker production using different macropropagation structures and substrates
Source: PLoS One. 2026 Jun 22;21(6):e0352099. doi: 10.1371/journal.pone.0352099 (PMC13286141; doi:10.1371/journal.pone.0352099)
Supplement: S1 Table — (XLSX) [file pone.0352099.s002.xlsx]

## Sheet: Sheet1
BANANA MACROPROPAGATION TEMPERATURE AND HUMIDITY DATA COLLECTION (WEEKLY)
		Morning			Afternoon
Date	Structure	Temp.	Saw Dust Temp.	Humidity	Temp.	Saw Dust Temp.	Humidity
2025-07-19	Outside	22.4		22	20.9		62
	Open Tunnel	30	27.2	74	24.5	23.9	69
	Humidity Chamber + Net	20.9	19.4	71	20.8	20.8	84
	Humidity Chamber	23.7	19.5	29	19.4	18.1	54
2025-07-20	Outside	19.2		55	1.9.5		62
	Open Tunnel	24.8	22.2	92	24	23.1	69
	Humidity Chamber + Net	19.9	18.7	79	19.2	19	84
	Humidity Chamber	18.2	16.3	57	19.2	18	54
2025-07-21	Outside	20.5		43	26.1		30
	Open Tunnel	34.1	26.8	76	35.7	27.1	81
	Humidity Chamber + Net	23	20.1	82	36.1	24.9	77
	Humidity Chamber	22.1	17.8	46	25.5	19.6	41
2025-07-22	Outside	20.5		42	26		30
	Open Tunnel	30.1	26.5	76	34.5	27.1	80
	Humidity Chamber + Net	23.8	20.1	82	35	24	77
	Humidity Chamber	20.5	16.8	46	24	20	42
2025-07-23	Outside	23.5		30	21.5		32
	Open Tunnel	34.8	29.2	89	27.4	27.8	70
	Humidity Chamber + Net	21.8	22.2	61	28.6	27.2	72
	Humidity Chamber	21.5	17.6	36	21.5	18.5	24
2025-07-24	Outside	17.8		42	25.1		30
	Open Tunnel	24.8	22	88	35	34.5	85
	Humidity Chamber + Net	22.1	19.5	75	29.9	30.6	60
	Humidity Chamber	19.5	16.3	41	22.6	20.6	45
2025-07-25	Outside	17.8		42	26.2		28
	Open Tunnel	23.4	22	87	39.6	25.4	99
	Humidity Chamber + Net	20	19.1	75	35.5	31.3	81
	Humidity Chamber	19.5	16.3	41	36.1	20.8	27
2025-07-26	Outside	18.1		42	26.2		28
	Open Tunnel	22.8	22	87	36.8	30.4	99
	Humidity Chamber + Net	20.8	19.5	75	35.4	29.1	81
	Humidity Chamber	20.1	18.2	41	34.5	20.5	27
2025-07-27	Outside	22.2		26	24.9		10
	Open Tunnel	39.8	20.4	60	45.8	31.9	52
	Humidity Chamber + Net	27.9	23.3	72	39.5	30.5	48
	Humidity Chamber	24.9	18.4	34	27.4	18.5	10
2025-07-28	Outside	17.9		46	25.1		30
	Open Tunnel	12.1	13.6	72	35	34.5	85
	Humidity Chamber + Net	16.1	15.2	61	29.9	30.6	60
	Humidity Chamber	16.1	17.1	90	22.6	20.6	45
2025-07-29	Outside	21.8		61	29.3		10
	Open Tunnel	21.5	22.2	36	27.5	16.5	32
	Humidity Chamber + Net	17.8	17.6	42	31.9	23.6	44
	Humidity Chamber	24.8	22	88	35.4	34	62
2025-07-30	Outside	17.8		42	19.7		42
	Open Tunnel	13.1	12.9	66	19	17.9	58
	Humidity Chamber + Net	17	15.9	74	20.6	18.7	65
	Humidity Chamber	22.2	19.4	76	23.1	19.7	65
2025-07-31	Outside	17.9		46	27.5		33
	Open Tunnel	12.1	13.6	72	21	21.7	52
	Humidity Chamber + Net	16.1	15.2	61	24.1	22.5	61
	Humidity Chamber	16.1	1.2	90	34.9	28.2	68
2025-08-01	Outside	19		43	29.8		10
	Open Tunnel	10.5	12.9	75	27.2	21.5	30
	Humidity Chamber + Net	17	14	60	31.6	27	52
	Humidity Chamber	17.4	15.2	94	40.4	40.6	55
2025-08-02	Outside	17.8		37	29.3		10
	Open Tunnel	11	12.5	65	27.5	16.5	32
	Humidity Chamber + Net	14	13.6	55	31.9	23.6	44
	Humidity Chamber	17.7	15.8	86	35.4	34	62
2025-08-03	Outside	17.9		40	32.4		10
	Open Tunnel	13.9	13.6	60	30	17.5	35
	Humidity Chamber + Net	16	14.2	59	31.1	23.4	49
	Humidity Chamber	16.2	14.6	89	33.5	30.5	68
2025-08-04	Outside	19		49	30.5		10
	Open Tunnel	14.2	13.5	72	29.9	18.3	40
	Humidity Chamber + Net	16.5	14.3	63	32.4	25.1	50
	Humidity Chamber	16.8	14.9	84	41	31.5	50
2025-08-05	Outside	23.1		31	32.1		10
	Open Tunnel	12.8	13.2	63	30.1	18.9	30
	Humidity Chamber + Net	20.6	15.6	54	31.6	25.9	49
	Humidity Chamber	24.7	19.1	89	38.5	35	64
2025-08-06	Outside	18.2		32	35.2		12
	Open Tunnel	11.2	12.2	66	25.9	19.4	40
	Humidity Chamber + Net	16.8	13.9	52	34.4	28.8	56
	Humidity Chamber	19.5	1.1	82	40.9	38.9	78
2025-08-07	Outside	19.8		39	36.1		10
	Open Tunnel	12	13.5	69	34.2	18.8	24
	Humidity Chamber + Net	18.4	14.1	57	37.2	26.9	49
	Humidity Chamber	18.1	19.9	80	41.3	35.9	51
2025-08-08	Outside	23.9		25	35.5		10
	Open Tunnel	17.5	14.8	55	25.2	23.2	32
	Humidity Chamber + Net	23.3	19.8	53	37.2	26.9	54
	Humidity Chamber	26.5	21.1	72	37.2	33.2	65
2025-08-09	Outside	25.5		28	35.4		12
	Open Tunnel	18.1	15.6	58	26.8	24.2	36
	Humidity Chamber + Net	24.8	19.3	59	35	24	51
	Humidity Chamber	26.2	20.1	70	40	31.3	62
2025-08-10	Outside	19.9		40	37.6		10
	Open Tunnel	16.1	13.6	61	32.8	19.2	28
	Humidity Chamber + Net	17.5	15	51	35.5	25.2	52
	Humidity Chamber	18.8	20.8	80	41.1	32.1	56
2025-08-11	Outside	28.2		17	32.9		10
	Open Tunnel	26.1	16.8	26	29.8	22.1	21
	Humidity Chamber + Net	28.1	21.9	43	32.9	26.7	44
	Humidity Chamber	30.3	24.5	43	43.8	32.5	30
2025-08-12	Outside	21.3		39	31.9		20
	Open Tunnel	12.6	14	72	31	30.1	12
	Humidity Chamber + Net	18.5	14.9	54	31.5	23.6	65
	Humidity Chamber	19.9	18.2	87	45.4	35.6	32
2025-08-13	Outside	19.5		37	25.3		19
	Open Tunnel	14.4	14.9	69	23.8	19.6	34
	Humidity Chamber + Net	21.5	16.9	56	26.1	24.8	59
	Humidity Chamber	23.5	19.9	85	30.2	28.2	74
2025-08-14	Outside	21		34	26.8		21
	Open Tunnel	14.8	15.1	59	25.2	21.4	38
	Humidity Chamber + Net	21.3	20.8	55	28.4	25.5	59
	Humidity Chamber	23.9	19.1	82	32.1	31.5	66
2025-08-15	Outside	23.9		27	36.2		10
	Open Tunnel	20.9	15.8	52	33.9	29.6	31
	Humidity Chamber + Net	23.5	20	53	33.2	28.1	46
	Humidity Chamber	28.2	27.5	82	47	36.9	52
2025-08-16	Outside	26.7		32	32.2		10
	Open Tunnel	22.5	17.3	54	37.8	25.2	34
	Humidity Chamber + Net	25.2	19.3	57	35.6	26.2	57
	Humidity Chamber	26.9	23.1	76	47.5	31.5	52
2025-08-17	Outside	23.4		37	28.4		27
	Open Tunnel	19.8	16.3	66	27	19.6	42
	Humidity Chamber + Net	21.4	22	51	28.6	23.2	61
	Humidity Chamber	22.9	19.2	69	30.9	26.8	70
BANANA MACROPROPAGATION TEMPERATURE AND HUMIDITY DATA COLLECTION (WEEKLY)
		Morning			Afternoon
Date	Structure	Temp.	Saw Dust Temp.	Humidity	Temp.	Saw Dust Temp.	Humidity
2025-08-18	Outside	26.7		27	30.5		20
	Open Tunnel	23.8	16.9	66	23.3	22.8	50
	Humidity Chamber + Net	28.6	20.7	61	29.9	25.8	55
	Humidity Chamber	32.1	28.2	71	34.2	33.6	86
2025-08-19	Outside	21.7		35	28		24
	Open Tunnel	19.8	17.2	38	26.6	23	57
	Humidity Chamber + Net	23.9	21	59	31.1	26.4	60
	Humidity Chamber	29.2	27.2	69	41.4	36.7	50
2025-08-20	Outside	26.4		27	29		10
	Open Tunnel	22.7	18.7	64	23.7	21	32
	Humidity Chamber + Net	26.2	22.1	56	32.3	23.4	35
	Humidity Chamber	36.5	32.6	80	41.1	30.1	58
2025-08-21	Outside	25.5		29	36.2		14
	Open Tunnel	22	15.9	54	37	28.3	26
	Humidity Chamber + Net	24.9	21.1	52	38.2	30.2	55
	Humidity Chamber	28.9	22.4	84	48.9	37.6	53
2025-08-22	Outside	23.3		34	33.4		20
	Open Tunnel	14.7	14.4	70	32.3	28.4	50
	Humidity Chamber + Net	20.1	17.4	55	35.4	29.5	54
	Humidity Chamber	22.7	20.3	86	45.5	38.4	80
2025-08-23	Outside	22.6		30	27.1		17
	Open Tunnel	18.7	15.3	72	25.4	20.1	34
	Humidity Chamber + Net	20.8	17	60	27.1	23.5	62
	Humidity Chamber	22.1	20.5	86	31.2	26.4	70
2025-08-24	Outside	23.6		30	28.4		20
	Open Tunnel	19.8	16.5	58	27	20.4	40
	Humidity Chamber + Net	21.6	19.6	58	28.6	24.9	61
	Humidity Chamber	22.9	20.7	67	31.9	28.9	66
2025-08-25	Outside	34		19	37.1		10
	Open Tunnel	29.1	17.3	25	32.9	20.1	20
	Humidity Chamber + Net	30.6	27.2	46	34.7	25.4	48
	Humidity Chamber	31.5	23.1	43	43.4	29.1	39
2025-08-26	Outside	25.9		25	35.1		13
	Open Tunnel	23.8	16.1	42	39.8	25.7	22
	Humidity Chamber + Net	24.9	21.1	60	37.2	28.3	56
	Humidity Chamber	29.8	23.3	65	52.6	34.5	34
2025-08-27	Outside	25.5		25	35.4		10
	Open Tunnel	21.5	15.3	51	34.1	25.6	14
	Humidity Chamber + Net	24.8	18.6	50	36.1	26.5	31
	Humidity Chamber	26.1	21.8	70	46.9	36.9	38
2025-08-28	Outside	31.9		10	36.9		10
	Open Tunnel	30.2	19.2	38	37.7	27.1	15
	Humidity Chamber + Net	30.1	22	44	36.5	29.2	43
	Humidity Chamber	35.2	28.8	52	48.2	32.8	26
2025-08-29	Outside	22.5		31	37.8		10
	Open Tunnel	19.8	16.9	52	38.4	28.4	26
	Humidity Chamber + Net	25.1	20.4	53	35.9	28.9	40
	Humidity Chamber	26.1	22.9	62	45.8	36.5	25
2025-08-30	Outside	22.5		54	37.8		34
	Open Tunnel	25.2	17.3	57	35.6	25.2	57
	Humidity Chamber + Net	26.9	19.3	76	47.5	26.2	52
	Humidity Chamber	23.4	23.1	37	28.4	31.5	27
2025-08-31	Outside	19.8		66	27		42
	Open Tunnel	21.4	22	51	28.6	23.2	61
	Humidity Chamber + Net	22.9	19.2	69	30.9	26.8	70
	Humidity Chamber	22.5	17.3	54	3.8	25.2	34
2025-09-01	Outside	27.9		22	36.5		10
	Open Tunnel	17.8	21.3	76	30.4	2.2	22
	Humidity Chamber + Net	29.1	24.1	52	38.9	29	52
	Humidity Chamber	33.3	28.1	86	46.9	37.4	34
2025-09-02	Outside	28.2		24	32.2		10
	Open Tunnel	22.5	18.5	39	32.7	22.2	15
	Humidity Chamber + Net	29.6	22.2	52	33.5	27	45
	Humidity Chamber	38.8	28.5	44	45.7	31	17
2025-09-03	Outside	29.6		22	34.1		10
	Open Tunnel	25.4	18.4	48	33.8	23.4	14
	Humidity Chamber + Net	28.6	23.9	51	35.5	28.5	42
	Humidity Chamber	37.2	27.4	52	46.9	35.8	44
2025-09-04	Outside	17.9		46	27.5		33
	Open Tunnel	12.1	13.6	72	21	21.7	52
	Humidity Chamber + Net	16.1	15.2	61	24.1	22.5	61
	Humidity Chamber	16.1	1.2	90	34.9	28.2	68
2025-09-05	Outside	31.4		20	36.8		10
	Open Tunnel	28.4	19.1	39	30	22.2	12
	Humidity Chamber + Net	29.4	24.7	50	36.2	28.1	3
	Humidity Chamber	41.3	28.1	46	36.1	36.2	44
2025-09-06	Outside	23.3		34	30.9		30
	Open Tunnel	14.7	14.4	70	30.6	22	50
	Humidity Chamber + Net	20.1	17.4	55	36.9	27.1	46
	Humidity Chamber	22.7	20.3	86	22.1	33.8	25
2025-09-07	Outside	22.6		30	33.1		69
	Open Tunnel	18.7	15.3	72	29.7	27.3	92
	Humidity Chamber + Net	20.8	17	60	26.1	24	35
	Humidity Chamber	22.1	20.5	86	30.9	22	30
2025-09-08	Outside	23.6		30	35.5		10
	Open Tunnel	23.3		34	25.2	23.2	32
	Humidity Chamber + Net	14.7	14.4	70	37.2	26.9	54
	Humidity Chamber	20.1	17.4	55	37.2	33.2	65
2025-09-09	Outside	25.9		25	35.4		12
	Open Tunnel	23.8	16.1	42	26.8	24.2	36
	Humidity Chamber + Net	24.9	21.1	60	35	24	51
	Humidity Chamber	29.8	23.3	65	40	31.3	62
2025-09-10	Outside	25.5		25	37.6		10
	Open Tunnel	21.5	15.3	51	32.8	19.2	28
	Humidity Chamber + Net	24.8	18.6	50	35.5	25.2	52
	Humidity Chamber	26.1	21.8	70	41.1	32.1	56
2025-09-11	Outside	23.1		31	36.8		10
	Open Tunnel	12.8	13.2	63	30	22.2	12
	Humidity Chamber + Net	20.6	15.6	54	36.2	28.1	3
	Humidity Chamber	24.7	19.1	89	36.1	36.2	44
2025-09-12	Outside	18.2		32	36.9		10
	Open Tunnel	11.2	12.2	66	33.1	22.8	21
	Humidity Chamber + Net	16.8	13.9	52	38.4	29.9	38
	Humidity Chamber	19.5	1.1	82	44.9	45.9	1
2025-09-13	Outside	30.8		29	35.4		10
	Open Tunnel	29.4	20.8	35	35.1	23	11
	Humidity Chamber + Net	30.8	26.4	56	38.5	28.8	49
	Humidity Chamber	35.9	32	72	50.3	38.1	57
2025-09-14	Outside	23.2		35	37		15
	Open Tunnel	16.1	18	54	34.4	23.2	27
	Humidity Chamber + Net	22.1	19.2	53	38.5	31.1	54
	Humidity Chamber	22.3	20.5	77	46.9	39.9	64
2025-09-15	Outside	19.5		37	33		24
	Open Tunnel	14.4	14.9	69	34.2	24.9	12
	Humidity Chamber + Net	21.5	16.9	56	34.2	26.4	61
	Humidity Chamber	23.5	19.9	85	47.6	41.4	28
2025-09-16	Outside	21		34	38.8		10
	Open Tunnel	14.8	15.1	59	37.3	23.5	16
	Humidity Chamber + Net	21.3	20.8	55	40.4	31.5	45
	Humidity Chamber	23.9	19.1	82	51.4	40.4	32
BANANA MACROPROPAGATION TEMPERATURE AND HUMIDITY DATA COLLECTION (WEEKLY)
		Morning			Afternoon
Date	Structure	Temp.	Saw Dust Temp.	Humidity	Temp.	Saw Dust Temp.	Humidity
2025-09-17	Outside	20		37	37		15
	Open Tunnel	15.1	17.5	61	34.4	23.2	27
	Humidity Chamber + Net	22.3	20	57	38.5	31.1	54
	Humidity Chamber	18.8	20.6	70	46.9	39.9	64
2025-09-18	Outside	23.2		35	33		24
	Open Tunnel	16.1	18	54	34.2	24.9	12
	Humidity Chamber + Net	22.1	19.2	53	34.2	26.4	61
	Humidity Chamber	22.3	20.5	77	47.6	41.4	28
2025-09-19	Outside	22.9		43	30.5		10
	Open Tunnel	18.9	20.1	60	29.9	18.3	40
	Humidity Chamber + Net	22.4	21	60	32.4	25.1	50
	Humidity Chamber	25.4	22.5	76	41	31.5	50
2025-09-20	Outside	18.2		32	30.9		30
	Open Tunnel	11.2	12.2	66	30.6	27.1	50
	Humidity Chamber + Net	16.8	13.9	52	36.9	33.8	46
	Humidity Chamber	19.5	1.1	82	22.1	31.4	25
2025-09-21	Outside	20		37	33.1		69
	Open Tunnel	15.1	17.5	61	29.7	27.3	92
	Humidity Chamber + Net	22.4	21	60	26.1	24	35
	Humidity Chamber	25.4	22.5	76	30.9	22	30
2025-09-22	Outside	17.8		37	35.1		10
	Open Tunnel	11	12.5	65	32.1	20.7	30
	Humidity Chamber + Net	14	13.6	55	34.8	29.7	43
	Humidity Chamber	17.7	15.8	86	41.2	40.2	80
2025-09-23	Outside	33.7		19	36.1		10
	Open Tunnel	30.9	23.2	34	39.8	27.6	10
	Humidity Chamber + Net	32.7	25.2	50	37.4	30.7	38
	Humidity Chamber	36.6	30.8	82	48.7	39.2	40
2025-09-24	Outside	22.7		31	36.4		19
	Open Tunnel	21.6	19	37	37.7	24.9	31
	Humidity Chamber + Net	23.7	20.1	48	36.9	28.5	47
	Humidity Chamber	27.6	22.3	59	39.4	35.8	52
2025-09-25	Outside	24		33	37.4		10
	Open Tunnel	23.7	20.1	37	42	26.4	19
	Humidity Chamber + Net	23.5	21.3	53	36.2	30.4	40
	Humidity Chamber	28	22.3	59	47.5	41.2	45
2025-09-26	Outside	22.2		49	37.8		10
	Open Tunnel	18.2	20.5	74	35.4	30.5	31
	Humidity Chamber + Net	22.2	21.5	61	40.8	30.1	45
	Humidity Chamber	24.7	24.1	84	42.1	39.3	71
2025-09-27	Outside	17.8		37	35.1		10
	Open Tunnel	11	12.5	65	32.1	20.7	30
	Humidity Chamber + Net	14	13.6	55	34.8	29.7	43
	Humidity Chamber	17.7	15.8	86	41.2	40.2	80
2025-09-28	Outside	23.2		35	33		24
	Open Tunnel	16.1	18	54	34.2	24.9	12
	Humidity Chamber + Net	22.1	19.2	53	34.2	26.4	61
	Humidity Chamber	22.3	20.5	77	47.6	41.4	28
2025-09-29	Outside	22.9		43	30.5		10
	Open Tunnel	18.9	20.1	60	29.9	18.3	40
	Humidity Chamber + Net	22.4	21	60	32.4	25.1	50
	Humidity Chamber	25.4	22.5	76	41	31.5	50
2025-09-30	Outside	22.4		22	20.9		62
	Open Tunnel	30.1	27.3	74	23.4	22.8	69
	Humidity Chamber + Net	20	19.1	71	20.8	20.9	84
	Humidity Chamber	23.9	19.8	29	19.5	18.1	54
2025-10-01	Outside	22.9		12	22.1		25
	Open Tunnel	41.6	38.4	81	33.1	31.4	69
	Humidity Chamber + Net	30.5	25.4	85	29.7	27.3	92
	Humidity Chamber	29.8	30.1	47	26.1	24	35
2025-10-02	Outside	23.2		13	30.7		10
	Open Tunnel	16.1	18	46	54.2	40.1	67
	Humidity Chamber + Net	22.1	19.2	83	37.4	32.3	77
	Humidity Chamber	22.3	20.5	36	31.2	23.8	15
2025-10-03	Outside	25.3		10	28.8		12
	Open Tunnel	38.9	30.6	44	47.2	41.4	40
	Humidity Chamber + Net	22.8	21.3	58	38.1	28.5	58
	Humidity Chamber	24.9	21.5	34	32.1	24.8	10
2025-10-04	Outside	18.1		42	26.7		28
	Open Tunnel	23.1	22	87	36.9	30.5	99
	Humidity Chamber + Net	20	19	75	35.4	29.1	81
	Humidity Chamber	20.1	18.2	41	34.5	20.8	27
2025-10-05	Outside	22.4		22	20.9		62
	Open Tunnel	30.1	27.3	74	23.4	22.8	69
	Humidity Chamber + Net	20	19.1	71	20.8	20.9	84
	Humidity Chamber	23.9	19.8	29	19.5	18.1	54
2025-10-06	Outside	22.9		12	22.1		25
	Open Tunnel	41.6	38.4	81	33.1	31.4	69
	Humidity Chamber + Net	30.5	25.4	85	29.7	27.3	92
	Humidity Chamber	29.8	30.1	47	26.1	24	35
2025-10-07	Outside	36.7		15	33.7		10
	Open Tunnel	43.9	37.1	67	47.5	43.5	56
	Humidity Chamber + Net	28.2	25.1	74	35.9	30.4	42
	Humidity Chamber	28.8	26.5	12	36.4	32.1	10
	Outside	27.6		29	48		14
	Open Tunnel	38.1	32.9	77	51.9	36.3	50
	Humidity Chamber + Net	26.8	25.3	66	38.2	31.6	67
	Humidity Chamber	27.2	30.1	39	34.9	34.5	10
2025-10-09	Outside	32.4		27	33.2		22
	Open Tunnel	47.7	36.3	74	42.7	36.8	57
	Humidity Chamber + Net	28.9	26.4	76	32	31.1	57
	Humidity Chamber	31.1	25.5	41	34.2	27.2	19
2025-10-10	Outside	21		34	38.8		10
	Open Tunnel	14.8	15.1	59	37.3	23.5	16
	Humidity Chamber + Net	21.3	20.8	55	40.4	31.5	45
	Humidity Chamber	23.9	19.1	82	51.4	40.4	32
2025-10-11	Outside	22.9		43	37.5		10
	Open Tunnel	18.9	20.1	60	50.9	42	24
	Humidity Chamber + Net	22.4	21	60	45.9	35.6	10
	Humidity Chamber	25.4	22.5	76	59.1	55.8	10
2025-10-12	Outside	35.1		10	34.7		15
	Open Tunnel	39.4	34.1	44	51.5	41.5	47
	Humidity Chamber + Net	33.1	28.6	39	47	38.2	37
	Humidity Chamber	40.1	39.1	10	39.9	38.5	10
2025-10-13	Outside	31.4		21	48		14
	Open Tunnel	40.7	32.7	70	51.9	36.3	50
	Humidity Chamber + Net	30.5	27.1	64	38.2	31.6	67
	Humidity Chamber	31.1	26.5	26	34.9	34.5	10
2025-10-14	Outside	28.5		26	32.7		17
	Open Tunnel	28.5	24.5	36	32.8	26.4	32
	Humidity Chamber + Net	30.8	28.2	52	33.9	300.5	51
	Humidity Chamber	41.1	34	49	39.2	38.1	68
2025-10-15	Outside	22.7		31	36.4		19
	Open Tunnel	21.6	19	37	37.7	24.9	31
	Humidity Chamber + Net	23.7	20.1	48	36.9	28.5	47
	Humidity Chamber	27.6	22.3	59	39.4	35.8	52
2025-10-16	Outside	35.2		20	32.3		26
	Open Tunnel	32.1	24.1	40	31.9	25.5	34
	Humidity Chamber + Net	34.8	28.1	44	35.5	31.2	57
	Humidity Chamber	38	38.2	81	43.8	41.1	72
2025-10-17	Outside	35.5		15	40.2		10
	Open Tunnel	34.1	23.1	29	39.1	38.2	14
	Humidity Chamber + Net	35.8	28.4	39	41	32.4	37
	Humidity Chamber	40.1	38.2	40	54.3	48.5	30
