# Supplementary material for: Optimization of banana sucker production using different macropropagation structures and substrates
Source: PLoS One. 2026 Jun 22;21(6):e0352099. doi: 10.1371/journal.pone.0352099 (PMC13286141; doi:10.1371/journal.pone.0352099)
Supplement: S1 — (XLSX) [file pone.0352099.s004.xlsx]

## Sheet: Sheet1
Structure	Substrate	Replicate	Average Number of leaves for primary suckers	Average Plant height for primary suckers (cm)	Average Number of roots for primary suckers	Average Length of roots for primary suckers (cm)	Average Number of leaves for decapitated suckers	Average Plant height for decapitated suckers (cm)	Average plant girth for decapitated suckers (cm)	Number of shoot sprouts	Number of decapitated suckers	Number of primary suckers harvested	Number of secondary suckers harvested	Total Number of Harvested Suckers
Humidity Chamber	Loam Soil	1	4.43	20.2	6.35	5.78	4.3	21.75	2.68	85	18	67	52	119
Humidity Chamber	Rice Husks	1	5	16.3	9.8	13.5	4	15.9	1.74	40	15	25	32	57
Humidity Chamber	Saw Dust	1	4.375	24.5	5.125	10.3	5.3	23.85	2.56	93	17	76	53	129
Open Bed	Loam Soil	1	4.76	21.42	5.16	5.85	4.13	21.5	1.77	47	18	29	16	45
Open Bed	Rice Husks	1	4.66	15.55	8.75	13.75	5	15.6	1.45	31	14	17	18	35
Open Bed	Saw Dust	1	3.58	16.39	2.36	7.81	4.5	18.7	1.92	40	18	22	11	33
Humidity Chamber + Spectra Net	Loam Soil	1	4	20.4	2.5	6.165	4.33	19.6	2.6	59	15	44	32	76
Humidity Chamber + Spectra Net	Rice Husks	1	5.065	19.76	3.375	9.025	4.25	15.9	1.9	34	15	19	18	37
Humidity Chamber + Spectra Net	Saw Dust	1	3.65	19.9	3.3	5.64	4	20.75	2.4	41	15	26	45	71
Humidity Chamber	Loam Soil	2	3	19.8	7	6.835	4.5	19.15	1.98	95	19	76	56	132
Humidity Chamber	Rice Husks	2	3	18.6	7.4	9.5	4	19.43	1.415	34	15	19	25	44
Humidity Chamber	Saw Dust	2	4.75	22.5	6.75	7.83	4.5	22.7	1.85	103	16	87	45	132
Open Bed	Loam Soil	2	4.6	19.73	6.1	7.25	4.25	18	1.83	52	17	35	22	57
Open Bed	Rice Husks	2	4.58	13.2	5.19	10.98	5.25	12.5	2.2	31	15	16	8	24
Open Bed	Saw Dust	2	4.39	16.16	5.58	13.5	4	14.6	1.65	47	17	30	17	47
Humidity Chamber + Spectra Net	Loam Soil	2	4.83	23.33	7.5	7.33	4	22.4	2.12	50	16	34	29	63
Humidity Chamber + Spectra Net	Rice Husks	2	4.63	16.63	2.75	13.95	5	17.4	1.58	29	15	14	15	29
Humidity Chamber + Spectra Net	Saw Dust	2	7	21	4	5	8.3	18.5	1.8	59	16	43	36	79
Humidity Chamber	Loam Soil	3	3.715	23.1	5.7	7.89	4.25	22.8	1.63	90	16	74	48	122
Humidity Chamber	Rice Husks	3	4	19.5	8.1	12.5	4	17.52	1.53	28	16	12	28	40
Humidity Chamber	Saw Dust	3	4	20	4.8	8.2	4.75	19.8	2.21	113	25	88	57	145
Open Bed	Loam Soil	3	4.83	17.6	3.39	4.45	4.5	16.5	9.4	38	16	22	15	37
Open Bed	Rice Husks	3	4.53	11.45	5	8.75	5.125	11.12	1.64	26	14	12	10	22
Open Bed	Saw Dust	3	4.4	17.8	4.17	10.88	4.25	15.65	1.785	43	17	26	19	45
Humidity Chamber + Spectra Net	Loam Soil	3	3.9	18.4	5.25	5	4.75	17.9	1.96	55	16	39	21	60
Humidity Chamber + Spectra Net	Rice Husks	3	5.5	18.7	4	11.48	4.625	19.8	1.7	30	14	16	14	30
Humidity Chamber + Spectra Net	Saw Dust	3	4.25	24.2	4.92	6.45	5	23.4	2.5	62	16	46	41	87
